# Supplementary material for: A Pilot Economic Evaluation of a Nature-Based Therapy for Chronic Obstructive Pulmonary Disease in Austria
Source: Int J Environ Res Public Health. 2026 Apr 28;23(5):568. doi: 10.3390/ijerph23050568 (PMC13206246; doi:10.3390/ijerph23050568)
Supplement: Supplementary file 1 [file ijerph-23-00568-s001.zip]

Archive with 1 entries (1 files):
- ijerph-4204933-supplementary.pdf
